# Supplementary material for: Effects of two gait retraining programs on pain, function, and lower limb kinematics in runners with patellofemoral pain: A randomized controlled trial
Source: PLoS One. 2024 Jan 10;19(1):e0295645. doi: 10.1371/journal.pone.0295645 (PMC10781021; doi:10.1371/journal.pone.0295645)
Supplement: S1 Data — (XLSX) [file pone.0295645.s003.xlsx]

## Sheet: Baseline
Group	Usual Pain	Running Pain	Function	Tibial acceleration	Cadence	Contralateral pelvic drop	Hip adduction	Knee flexion	Dorsiflexion	Tibia Inclination	Foot Inclination
B	2	6	89	5.8	172	4	80.29	40.14	26.86	2.14	-1.67
B	3.2	6.7	82	6.5	160	5.14	83.14	37.14	25.29	3.71
B	3	7	73	8.4	164	4.86	80.57	38	26.14	4.43	4.43
B	1	5	95	8	164	4.14	79.43	50.86	32.71	6.43	7
B	7	5	83	4.4	160	6.14	77.14	39.57	25.29	12.86	17.14
B	7.6	7.6	94	6.1	164	4	76.57	41.57	25.29	10	16.14
B	6	6	82	5.4	172	4.29	76.57	46.71	33.43	0.14	-7
B	5	5	87	4.3	180	7.71	72.14	39.29	23.71	11.43	14.29
B	3	8	72	8.6	172	3.86	82.14	39.29	23.43	9.43	8
B	7	5	89	5.2	168	7.86	76.43	50.43	24.86	11.57	16.43
A	5	7	86	7	160	8.43	72	42	23.71	11.43	13.14
A	4	5	83	8	168	7.86	71.71	48.29	29	11.14	12.86
A	5.5	7.1	88	6	188	6.57	73.86	41	27.71	11	6.86
A	2.1	3	88	10	184	5.71	69.29	51.14	29.14	6.29	14
A	0	5.5	80	12.1	176	0.43	79.43	39.71	25.57	10	11.57
A	3	5	77	4.3	156	3.14	80.86	48.57	36.29	10	18.71
A	8	8	68	6.8	168	2.57	83.57	45.14	31.14	10.43	16.14
A	3	6	93	6.5	172	7	76.86	39.29	20.86	8.86	9
A	3	4	84	5.1	176	5	74.71	46.57	28.86	3.71	8.29
A	2	4	80	4.9	176	1	70.86	37.57	21.86	12.14	4.14
C	4	5	83	7.2	176	8	73	43	25.14	6.57	8.86
C	4.7	5.3	88	5.7	168	6.14	76	42.57	26.71	7.43	12.14
C	4	4.6	79	4.8	164	0	85.14	38.86	24.29	8.14	7.29
C	3.9	8.9	62	7	168	1	86.14	39.57	28.14	8	13.71
C	3	5	80	5.6	156	8.29	75.29	44.43	23.43	10	21.71
C	1	3	94	9.4	180	4.71	73.57	42	25.86	4	13.29
C	3	8	84	10.2	172	8.86	69.43	47.29	25.57	2.86	7.71
C	8	4	58	5.2	168	10.14	74	45.86	27.86	6.71	11.71
C	4	4	77	6.7	160	8.86	82.29	32.29	18	12.71	8.43
C	8.5	8.8	61	8.4	172	8.86	66.71	47.14	25	10.86	10.86

## Sheet: T2
Group	Usual Pain	Running Pain	Function	Tibial acceleration	Cadence	Contralateral pelvic drop	Hip adduction	Knee flexion	Dorsiflexion	Tibia Inclination	Foot Inclination
B	2	5	91	8.7	176	4	79.43	40	26.29	3.57	3.14
B	1.9	3.9	83	7.8	171	4.94	80.3	35.16	23.97	5.02
B	0	0.3	92	10.3	184	6.86	77.43	32.57	17.71	2.57	2.57
B	0.7	2.7	95	7.7	184	3.71	81.43	45.14	30.43	3.71	3.43
B	3	2	86	4.5	160	5.57	81	41.43	25.14	9.29	17.43
B	1.9	4	65	7.32	173	5.3	77.01	40.22	25.9	6.54	8.08
B	0.5	1	92	4.8	182	3.14	79.43	42.57	32.14	1.43	-5.14
B	0	0	85	7.6	180	5.57	73.57	36.57	28	4.14	7.86
B	0	8	79	4.9	178	6.43	77.57	34.29	21	10.57	4.57
B	3	3	81	5.7	180	4.14	79.29	47.71	29	12.43	13.14
A	1	2.1	96	3.4	164	5.43	75	41.14	22.86	17.43	16.29
A	0.8	4.2	90	7.21	173	4.95	75.09	49.35	30.18	14.24	14.47
A	2.1	4.9	84	8.6	184	4.86	81.57	44.57	29	7.14	13.71
A	1.9	2.8	91	8.7	184	4.57	74.86	49.57	28.14	4.86	8.29
A	0.3	7.5	84	9.9	180	1.14	80	40.14	23.29	9	13.29
A	0	0.8	82	3.6	164	4.57	79.14	52.14	33	7	12.86
A	0	0	76	5.2	156	4.57	84.86	51.71	30.43	17.86	21.14
A	0	2	79	5.6	168	4.14	77.86	41	29.86	12.43	11
A	0	0	98	5	178	4.71	71.86	46.86	29.86	5.29	4.57
A	1	1	88	4.2	182	-1	74.43	33.29	22.14	9.86	2.29
C	2.6	0	76	7	176	6.86	75.71	43.86	25.29	9	11.16
C	3.1	5.1	74	5.8	166	5.14	78.14	48.43	31.43	9	13.29
C	3.7	3.8	82	4.9	168	1.29	85.86	35.43	21.57	9.86	3.14
C	2.5	4.5	71	5.7	164	3.43	81.57	44	25.29	10.14	14.29
C	3	6	74	8	160	10.71	71.29	43	22.71	5.57	12
C	0	3	97	10.1	180	7	74.57	43.14	25.86	5.43	15.57
C	2	8	82	6.2	168	9.29	70.29	45.29	28.71	5.14	7.71
C	5	7	65	4.6	168	9.29	74.57	41.43	28	5.14	13.14
C	4	4	76	6.2	164	5.71	79.43	31.57	18.43	14.29	12.71
C	9.4	9.5	62	7.6	178	8	68	47.43	24.43	9	10.14

## Sheet: T24
Group	Usual Pain	Running Pain	Function	Tibial acceleration	Cadence	Contralateral pelvic drop	Hip adduction	Knee flexion	Dorsiflexion	Tibia Inclination	Foot Inclination
B	0	0	89	6.27	178	10.29	75.71	41	26.57	-3.86	-10.43
B	1.29	2.67	82.28	6.21	173.42	7.3	76.89	37.55	24.44	7.46
B	0	0	91	6.41	196	8	79.86	33.71	20.43	6.29	3.14
B	0	0	98	5.9	178	7.29	76.43	41.86	28.29	13.14	5.57
B	0.5	1.4	84	5.2	160	5.86	78.29	47.43	23.57	14.71	13
B	1.2	1.4	66	7.8	168	7.71	74.57	40.86	26.43	7.57	11.71
B	0	0	98	6.4	184	2	76.43	42.86	32.71	-0.57	-15.86
B	0	0	86	5.5	196	4.86	73.43	37.43	22.43	-1.29	-6.71
B	4	6	78.05	5.82	179.58	7.12	76.01	35.27	22.68	10.68	10.17
B	3	4	71	4.4	180	6.14	79.71	50.57	27.57	10.86	16.43
A	0	0	89	4.4	176	10	68.14	46.86	24.14	10.86	10.57
A	0.83	1.8	86.79	5.88	179.02	7.61	74.58	41.24	27.59	9.45	9.83
A	0.8	0.3	74	7.2	182	7.43	73.43	36.71	27.43	10.57	12.29
A	0	0	98	6.3	180	5.71	71	47.14	25.86	10.29	17.29
A	0.99	1.49	88	6.44	178.59	1.46	78.79	42.02	23.23	7.76	8.16
A	0	0	98	4.6	180	1.85	82.43	43.71	28.29	12.86	13.57
A	0.59	2.66	84	5.77	178.25	2.16	79.21	45.23	27.17	8.43	9.86
A	0	2	94	6.2	178	6.71	77.14	40.43	30.71	6.71	8
A	0	0	100	4.5	176	5.43	69.86	49	32	2.57	3
A	2	4	84	5.5	182	-0.14	74.14	32.57	21.71	8.57	1.57
C	1.93	3.4	90.49	7.89	172.62	9.01	74.13	39.9	30	8.62	8.48
C	0	2	96	5.6	164	9.86	70.43	45.29	33.43	3.29	8.43
C	5	5	82	5.2	164	3.43	86.43	41.14	30.86	8.14	7.14
C	2	4	84	7.87	160	7.29	79.57	39.86	28.57	11.29	11.29
C	4	6	87	7.3	164	6.43	74.14	39.14	27.29	1.29	8.43
C	0	4	97	8.3	180	4	75.86	36	28.57	5.14	13
C	0	7	93.45	11.6	176	10.29	65.43	39.29	27.86	4.57	-8.14
C	2.21	5.26	83.47	6.08	168	9.27	76.52	38.92	29.82	3.67	6.69
C	0	3	89	7.2	167.49	10.71	83.86	44.86	24.71	14.29	12.86
C	5	5	84	8.6	174.53	7.76	67.55	39.91	27.95	7.99	5.42
